# Supplementary material for: Transferrin-Decorated Niosomes with Integrated InP/ZnS Quantum Dots and Magnetic Iron Oxide Nanoparticles: Dual Targeting and Imaging of Glioma
Source: Int J Mol Sci. 2021 Apr 27;22(9):4556. doi: 10.3390/ijms22094556 (PMC8123697; doi:10.3390/ijms22094556)
Supplement: Supplementary file 1 [file ijms-22-04556-s001.zip]

Archive with 1 entries (1 files):
- ijms-1176514-SI.pdf
